# Supplementary material for: Infection Risk in Patients with Dermatomyositis Associated with Anti-MDA5 Antibodies: A Historical Cohort Study
Source: Biomedicines. 2022 Dec 8;10(12):3176. doi: 10.3390/biomedicines10123176 (PMC9776099; doi:10.3390/biomedicines10123176)
Supplement: Supplementary file 1 [file biomedicines-10-03176-s001.zip]

Archive with 1 entries (1 files):
- biomedicines-2050907-supplementary.pdf
